# Supplementary material for: Role of RB1 in neurodegenerative diseases: inhibition of post-mitotic neuronal apoptosis via Kmt5b
Source: Cell Death Discov. 2024 Apr 18;10:182. doi: 10.1038/s41420-024-01955-y (PMC11026443; doi:10.1038/s41420-024-01955-y)
Supplement: Supplementary file 2 — Table S1 [file 41420_2024_1955_MOESM2_ESM.xlsx]

## Sheet: Table S1 neurodegenerative pati
Sample ID	Experiment No.	Age	Gender	Sample type	Major phenotype	Family history
1205474152	NP19E0564	20Y	M	NA	Suspected PD	No family history
1408117822	NP20S663	65Y	F	NA	PD	No family history
0313883048	NP21S0231	7Y	F	NA	Suspected PD	NA
2326717882	NP21F3989	47Y	F	NA	Suspected PD	Consanguineous marriage, the mother shook her head when she spoke, and the aunt's hands shook.
2102252270	TP22D0317	47Y	F	Whole blood (EDTA anticoagulation)	PD	NA
0157439791	NP22F2761	33Y	M	Whole blood (EDTA anticoagulation)	PD	No family history
1007741813	TP22D1104	64Y	M	Whole blood (EDTA anticoagulation)	PD	NA
1717197829	NP22F7346	31Y	F	Whole blood (EDTA anticoagulation)	Suspected PD	NA
0317316049	NP22S3562	38Y	M	Whole blood (EDTA anticoagulation)	PD	NA
0139177309	TP19D0792	37Y	M	NA	PD	NA
1408498034	TP20D399	17Y	M	NA	PD	NA
1617443512	TP19D2393	46Y	M	NA	Suspected PD	NA
0141097463	TP21D0510	43Y	M	NA	PD	NA
1911157673	TP21D0957	75Y	M	NA	PD	NA
0405954478	TP21D1379	48Y	F	NA	PD	NA
0150617055	TP21D1433	37Y	M	NA	Suspected PD	NA
2321255836	TP19D0277	39Y	F	NA	PD	NA
2321780767	TP19D0407	34Y	M	NA	PD	NA
2322900114	TP19D1148	47Y	M	NA	PD	NA
2323536813	TP19D1791	47Y	M	NA	PD	NA
NA	NP15D3878	40Y	F	NA	PD	Sister has a history of Parkinson's disease.
NA	NP18D634	34Y	F	NA	PD	NA
1407224198	NP18S480	52Y	M	NA	Suspected PD	One sister found dementia; another with Parkinson's
0135981786	NP16E0030	44Y	F	NA	PD	No family history
0312998639	NP20E871	41Y	M	NA	PD	Have a family history
2217388985	NP19E1093	50Y	M	NA	PD	No family history
0142445901	NP19E1226	59Y	F	NA	PD	NA
0138225849	NP19E1295	37Y	F	NA	PD	No family history
0140819602	NP19E1392	47Y	M	NA	Suspected PD	Mother suspected of Parkinson's
1910142445	NP19E1795	29Y	M	NA	Suspected PD	No family history
2323294477	NP19E1979	77Y	M	NA	PD	The younger brother has similar symptoms.
0138737297	NP19F0178	45Y	M	NA	Suspected PD	NA
0143620601	NP19S3381	26Y	F	NA	Suspected PD	Father has similar symptoms.
0143365223	NP19F0536	58Y	M	NA	Suspected PD	Father has similar symptoms.
0143370287	NP19F0612	38Y	M	NA	PD	NA
0141101894	NP21F0403	53Y	F	NA	PD	No family history
0147584646	NP21F0650	34Y	M	NA	Suspected PD	NA
1801959419	NP21F1720	69Y	F	NA	Suspected PD	NA
0619459369	NP21F2584	41Y	M	NA	PD	No family history
0151025335	NP21F3116	38Y	M	NA	PD	No family history
0150604956	NP21F3521	57Y	M	NA	PD	No family history
2326717732	NP21F3793	33Y	M	NA	PD	No family history
0149984789	NP21F3157	46Y	M	NA	PD	No family history
1714228276	NP21F3239	62Y	F	NA	PD	No family history
0405980712	NP21F3639	38Y	F	NA	PD	No family history
2326717800	NP21F3867	47Y	M	NA	PD	No family history
0151898697	TP22D0324	47Y	M	NA	PD	NA
0169270294	TP22D2323	54Y	M	NA	PD	NA
1410943115	NP22S0115	NA	M	Whole blood (EDTA anticoagulation)	Suspected PD	No family history
0155594885	NP22F1368	40Y	M	Whole blood (EDTA anticoagulation)	Suspected PD	NA
0157443371	TP22D0083	38Y	F	Whole blood (EDTA anticoagulation)	PD	NA
2708025545	TP22D0279	38Y	F	Whole blood (EDTA anticoagulation)	PD	NA
0155339068	TP22D0295	40Y	M	Whole blood (EDTA anticoagulation)	PD	NA
0157500815	NP22F2752	46Y	F	Whole blood (EDTA anticoagulation)	PD	NA
2329283027	TP22D0447	39Y	M	Whole blood (EDTA anticoagulation)	PD	No family history
0624680766	NP22F3348	52Y	F	Whole blood (EDTA anticoagulation)	PD	NA
0155953415	TP22D0530	65Y	F	Whole blood (EDTA anticoagulation)	PD	NA
2220743978	TP22D0524	56Y	M	Whole blood (EDTA anticoagulation)	PD	NA
1622925634	NP22F3972	60Y	F	Whole blood (EDTA anticoagulation)	PD	One sister is shaking all over, the other has schizophrenia
0154888462	TP22D0629	45Y	F	Whole blood (EDTA anticoagulation)	PD	NA
0315228779	TP22D0619	41Y	F	Whole blood (EDTA anticoagulation)	PD	NA
0157374756	NP22F4765	45Y	M	Whole blood (EDTA anticoagulation)	Suspected PD	NA
2220717763	NP22F5127	64Y	M	Whole blood (EDTA anticoagulation)	PD	NA
0161648328	NP22S1654	31Y	F	Whole blood (EDTA anticoagulation)	PD	NA
0161445873	TP22D0866	47Y	F	Whole blood (EDTA anticoagulation)	PD	NA
2329283607	TP22D0987	37Y	M	Whole blood (EDTA anticoagulation)	PD	NA
1116750956	TP22D1012	45Y	M	Whole blood (EDTA anticoagulation)	PD	NA
1916326063	TP22D1100	81Y	F	Whole blood (EDTA anticoagulation)	Suspected PD	NA
0166780797	NP22F6711	51Y	M	Whole blood (EDTA anticoagulation)	PD	NA
0150544866	NP22F8684	70Y	M	Whole blood (EDTA anticoagulation)	PD	Mother and brother have similar symptoms.
0169295088	TP22D1471	61Y	M	Whole blood (EDTA anticoagulation)	PD	NA
0165364833	TP22D1539	41Y	M	Whole blood (EDTA anticoagulation)	PD	NA
1620960127	TP22D1700	36Y	M	Whole blood (EDTA anticoagulation)	PD	NA
1209873092	TP22D1744	38Y	M	Whole blood (EDTA anticoagulation)	PD	NA
0317316050	NP22S3560	77Y	F	Whole blood (EDTA anticoagulation)	PD	NA
0170172186	TP22D1848	41Y	M	Whole blood (EDTA anticoagulation)	PD	NA
2102660791	NP22F9860	46Y	M	Whole blood (EDTA anticoagulation)	Suspected PD	No family history
0161163044	TP22D1855	65Y	M	Whole blood (EDTA anticoagulation)	PD	NA
2331768886	NP22S3997	51Y	F	Whole blood (EDTA anticoagulation)	Suspected PD	No family history
0317548119	TP22D1922	68Y	F	Whole blood (EDTA anticoagulation)	PD	NA
2332440708	NP22S4428	66Y	M	Whole blood (EDTA anticoagulation)	Suspected PD	Father and sister suspected of mental illness
0172922629	NP22S4615	54Y	M	Whole blood (EDTA anticoagulation)	PD	No family history
0164314532	TP22D1984	57Y	M	Whole blood (EDTA anticoagulation)	Suspected PD	NA
1717282906	TP22D2058	73Y	F	Whole blood (EDTA anticoagulation)	PD	NA
2332440847	NP22S5000	53Y	F	Whole blood (EDTA anticoagulation)	Suspected PD	NA
0173701490	TP22D2077	48Y	F	Whole blood (EDTA anticoagulation)	PD	NA
0169273629	TP22D2083	44Y	F	Whole blood (EDTA anticoagulation)	PD	NA
1119477964	TP22D2122	54Y	M	Whole blood (EDTA anticoagulation)	PD	Father has Parkinson's disease.
2103187120	NP22S5427	43Y	M	Whole blood (EDTA anticoagulation)	Suspected PD	NA
0210342336	NP22S5470	64Y	F	Whole blood (EDTA anticoagulation)	Suspected PD	NA
0171728599	NP22S5546	39Y	M	Whole blood (EDTA anticoagulation)	PD	NA
0175737039	TP22D2407	53Y	M	Whole blood (EDTA anticoagulation)	PD	NA
2333608844	NP22S7252	52Y	F	Whole blood (EDTA anticoagulation)	PD	No family history
0173168020	TP23D0315	55Y	M	Whole blood (EDTA anticoagulation)	PD	NA
0134103892	TP16D1437	47Y	M	NA	PD	No family history
0402614616	TP18D1025	47Y	F	NA	PD	No family history
0613688078	TP18D1042	46Y	F	NA	PD	NA
0134694539	TP16D1587	76Y	F	NA	PD	No family history
1613482353	TP16D1687	79Y	M	NA	Suspected PD	No family history
2101063687	TP16D1727	73Y	M	NA	PD	NA
2320507801	TP16D1768	26Y	M	NA	PD	No family history
0402645104	TP18D1280	44Y	M	NA	PD	No family history
2216591982	NP18S676	28Y	F	NA	Suspected PD	No family history
0402645164	TP18D1300	35Y	F	NA	Suspected PD	NA
1614158533	TP19D0007	56Y	F	NA	PD	The mother was diagnosed with Parkinson's disease
2321206614	TP19D0028	50Y	F	NA	PD	NA
2321206638	TP19D0042	38Y	F	NA	PD	No family history
1205156585	TP19D0171	36Y	F	NA	PD	No family history
0137590225	TP19D0224	68Y	F	NA	Suspected PD	NA
2321255782	TP19D0242	55Y	M	NA	PD	No family history
2321780700	TP19D0354	53Y	M	NA	PD	No family history
2321780890	TP19D0512	46Y	M	NA	PD	No family history
0703396681	TP19D0683	53Y	M	NA	PD	NA
0139617429	TP19D0756	50Y	F	NA	PD	NA
1205566747	TP19D0824	48Y	M	NA	PD	No family history
1205566871	TP19D0832	35Y	F	NA	PD	No family history
0139990904	TP19D1141	50Y	F	NA	Suspected PD	NA
0139382975	TP19D1216	48Y	F	NA	Suspected PD	No family history
0139957397	TP19D1202	55Y	F	NA	PD	No family history
0139564078	TP19D1224	51Y	M	NA	Suspected PD	Father has Parkinson's disease.
1205791731	TP19D1249	45Y	M	NA	PD	Father has similar symptoms.
0139990972	TP19D1375	50Y	F	NA	PD	NA
1711868500	TP19D1727	73Y	M	NA	PD	NA
2323536821	TP19D1790	46Y	F	NA	PD	No family history
2323324315	TP19D1864	50Y	M	NA	PD	Father has Parkinson's disease.
0141173169	TP19D2053	66Y	M	NA	PD	Father has cerebral thrombosis
2323922518	TP19D2182	43Y	F	NA	PD	No family history
0143016156	TP19D2270	58Y	F	NA	PD	No family history
1409283516	TP19D2320	36Y	F	NA	PD	NA
0512150894	TP19D2300	44Y	M	NA	Suspected PD	NA
1910665630	TP19D2364	50Y	M	NA	Suspected PD	No family history
2324556001	TP19D2467	46Y	F	NA	PD	No family history
1801488040	TP21D0039	27Y	M	NA	PD	No family history
0144656087	TP21D0061	43Y	F	NA	PD	NA
0128626875	TP21D0079	34Y	M	NA	PD	No family history
0512732829	NP21S0541	70Y	F	NA	PD	NA
0146093743	TP21D0298	42Y	M	NA	PD	NA
0141097418	TP21D0475	54Y	M	NA	PD	Mather has Parkinson's disease.
0617962480	TP21D0542	41Y	F	NA	PD	NA
2322487909	TP21D0619	31Y	M	NA	PD	NA
0704663205	TP21D0703	53Y	F	NA	PD	NA
2218691051	TP21D0826	47Y	M	NA	Suspected PD	NA
1618862084	TP21D1099	48Y	M	NA	PD	NA
0313861381	TP21D1145	NA	NA	NA	PD	NA
0150885150	NP21S2457	68Y	M	NA	PD	NA
0150885317	NP21S2514	74Y	M	NA	PD	NA
1207289851	TP21D1272	46Y	F	NA	PD	NA
0150885748	NP21S2773	67Y	M	NA	PD	No family history
0149963888	TP21D1378	39Y	F	NA	Suspected PD	No family history
2219086966	NP21S2835	70Y	M	NA	PD	NA
2219499318	NP21F2997	27Y	M	NA	PD	NA
1711100509	TP19D0812	40Y	F	NA	Suspected PD	No family history
0145159444	NP21S0663	44Y	M	NA	PD	Have family history
0314283541	TP21D0628	NA	NA	NA	Suspected PD	NA
2323698692	TP21D0763	NA	NA	NA	PD	Have family history
1409825770	TP21D1369	43Y	M	NA	PD	Have family history
0148954404	NP21F2761	65Y	F	NA	Suspected PD	NA
0148027714	NP21S3192	28Y	M	NA	PD	No family history
0314723352	TP21D1998	61Y	M	NA	Suspected PD	NA
0402645103	TP18D1281	28Y	M	NA	PD	NA
2321255831	TP19D0270	53Y	F	NA	PD	The mother is suspected of Parkinson's disease.
2321780725	TP19D0366	47Y	M	NA	PD	Father has similar symptoms.
2321780756	TP19D0406	49Y	F	NA	PD	No family history
2321780777	TP19D0420	64Y	M	NA	PD	No family history
2321780797	TP19D0447	35Y	M	NA	PD	No family history
2322052702	TP19D0746	48Y	M	NA	PD	NA
2322618198	TP19D0965	47Y	F	NA	PD	NA
2322618221	TP19D0975	41Y	F	NA	PD	NA
2322618359	TP19D1076	53Y	F	NA	PD	No family history
2322618392	TP19D1101	54Y	F	NA	PD	No family history
2322900145	TP19D1162	47Y	M	NA	PD	No family history
2322900337	TP19D1257	18Y	M	NA	PD	No family history
2322900378	TP19D1274	39Y	F	NA	PD	No family history
2323536025	TP19D1368	54Y	M	NA	PD	No family history
2323536015	TP19D1351	42Y	F	NA	PD	NA
2323922126	TP19D2101	46Y	F	NA	Suspected PD	No family history
2323922186	TP19D2114	58Y	F	NA	PD	Father has Parkinson's disease.
0143235863	TP19D2402	NA	F	NA	PD	NA
0142995517	TP21D0095	49Y	F	NA	PD	No family history
0619373940	TP21D0219	43Y	M	NA	PD	NA
1713382923	NP21F0891	51Y	F	NA	PD	NA
0314221682	TP21D0728	50y	M	NA	PD	NA
0313861415	TP21D1157	52Y	F	NA	PD	NA
0148959020	TP21D1416	47Y	M	NA	PD	NA
0314480634	TP21D1419	66Y	M	NA	PD	NA
0314480637	TP21D1422	69Y	F	NA	PD	NA
0314480635	TP21D1424	56Y	M	NA	PD	NA
0314480638	TP21D1423	63Y	M	NA	PD	NA
0314480636	TP21D1421	67Y	F	NA	PD	NA
M:male
F:female
Y:year
NA:not available
PD:Parkinson's disease

## Sheet: AD patients information
Sample ID	Experiment No.	Age	Gender	Sample type	Major phenotype	Family history
1914521706	NP22F1875	7Y	F	Whole blood (EDTA anticoagulation)	AD	Have a family history
1717249832	TP22D1820	51Y	F	Whole blood (EDTA anticoagulation)	AD	No family history
0168922958	NP22S4871	82Y	M	Whole blood (EDTA anticoagulation)	AD	No family history
0211279127	NP22S6267	47Y	M	Whole blood (EDTA anticoagulation)	AD	No family history
1717957458	TP22D2501	56Y	M	Whole blood (EDTA anticoagulation)	AD	NA
0175734664	NP22S7161	82Y	M	Whole blood (EDTA anticoagulation)	AD	NA
1413065007	TP23D0169	66Y	M	Whole blood (EDTA anticoagulation)	AD	NA
0703506588	NP22S0615	75Y	M	Whole blood (EDTA anticoagulation)	Suspected AD	NA
620616370	NP22F4205	49Y	F	Whole blood (EDTA anticoagulation)	AD	No family history
2222064568	TP22D1425	57Y	女	Whole blood (EDTA anticoagulation)	Suspected AD	NA
0317241014	NP22F9509	82Y	M	Whole blood (EDTA anticoagulation)	AD	Have a family history
0168184553	TP22D1668	55Y	F	Whole blood (EDTA anticoagulation)	AD	NA
1916295837	TP22D1686	58Y	F	Whole blood (EDTA anticoagulation)	AD	NA
2016575065	TP22D1999	55Y	F	Whole blood (EDTA anticoagulation)	AD	NA
0177129072	NP23S0440	63Y	M	Whole blood (EDTA anticoagulation)	Suspected AD	NA
1210999694	NP23S1659	58Y	F	Whole blood (EDTA anticoagulation)	Suspected AD	NA
2519990171	NP23S1927	79Y	F	Whole blood (EDTA anticoagulation)	AD	NA
1319401310	NP19E0886	37Y	M	NA	Early AD	Have a family history
1207348012	NP21F1348	55Y	F	NA	Suspected AD	No family history
1004274774	TP20D038	64Y	M	NA	AD	Have a family history
0142995089	NP19D3885	61Y	F	NA	Suspected AD	No family history
1711759236	NP21F0110	55Y	F	NA	Suspected AD	NA
0404883196	NP21S0291	78Y	F	NA	Suspected AD	NA
1618277554	NP21S0649	45Y	F	NA	AD	Have a family history
2216451806	NP18S698	58Y	M	NA	AD	Have a family history
0136912998	TP19D0173	51Y	M	NA	AD	NA
2216761924	NP20S523	62Y	F	NA	AD	No family history
0147052141	NP21S0705	65Y	M	NA	AD	No family history
0146194292	TP21D0570	56Y	F	NA	Suspected AD	No family history
1006461527	NP21S2463	NA	M	NA	Suspected AD	NA
2219704460	TP21D1732	42Y	F	NA	AD	NA
0130114732	TP16D1781	65Y	M	NA	Suspected AD	No family history
2014185732	NP21S0723	58Y	M	NA	AD	Have a family history
M:male
F:female
Y:year
NA:not available
AD:Alzheimer’s disease

## Sheet: HD patients information
Sample ID	Experiment No.	Age	Gender	Sample type	Major phenotype	Family history
2219067184	TP21D2737	16Y	M	Whole blood (EDTA anticoagulation)	Suspected HD	No family history
1619643856	TP22D0045	50Y	F	Whole blood (EDTA anticoagulation)	Suspected HD	NA
2220891555	TP22D0291	14Y	M	Whole blood (EDTA anticoagulation)	Suspected HD	NA
0705308574	NP22F2795	37Y	M	Whole blood (EDTA anticoagulation)	Suspected HD	NA
0705115271	TP22D0430	17Y	F	Whole blood (EDTA anticoagulation)	Suspected HD	No family history
0164124732	NP22F4847	23Y	F	Whole blood (EDTA anticoagulation)	Suspected HD	NA
2221107834	TP22D0870	35Y	F	Whole blood (EDTA anticoagulation)	HD	Have a family history
1117937988	NP22F5778	18Y	F	Whole blood (EDTA anticoagulation)	Suspected HD	No family history
1622903480	TP22D0970	52Y	F	Whole blood (EDTA anticoagulation)	HD	NA
2514739698	NP22F7864	58Y	M	Whole blood (EDTA anticoagulation)	HD	NA
0170212251	NP22S3576	67Y	F	Whole blood (EDTA anticoagulation)	Suspected HD	NA
0167059869	TP22D1932	63Y	F	Whole blood (EDTA anticoagulation)	Suspected HD	Have a family history
2332440675	NP22S4353	42Y	M	Whole blood (EDTA anticoagulation)	HD	Have a family history
2223364338	TP22D2040	NA	M	Whole blood (EDTA anticoagulation)	Suspected HD	Have a family history
0318439408	NP22S5382	8Y	M	Whole blood (EDTA anticoagulation)	Suspected HD	NA
0169687463	TP22D2335	41Y	F	Whole blood (EDTA anticoagulation)	Suspected HD	NA
1119274408	TP22D2337	52Y	F	Whole blood (EDTA anticoagulation)	HD	NA
0159822855	TP22D2397	75Y	F	Whole blood (EDTA anticoagulation)	HD	NA
2333564281	NP22S6558	76Y	M	Whole blood (EDTA anticoagulation)	Suspected HD	NA
0179095580	TP23D0061	79Y	M	Whole blood (EDTA anticoagulation)	Suspected HD	No family history
2335982884	TP23D0166	49Y	M	Whole blood (EDTA anticoagulation)	HD	Have a family history
1627050287	TP23D0167	49Y	F	Whole blood (EDTA anticoagulation)	Suspected HD	NA
1502293668	TP23D0203	47Y	M	Whole blood (EDTA anticoagulation)	Suspected HD	NA
2335551946	TP23D0208	38Y	M	Whole blood (EDTA anticoagulation)	Suspected HD	NA
2712808193	TP23D0293	56Y	M	Whole blood (EDTA anticoagulation)	Suspected HD	No family history
0629378900	TP23D0311	68Y	M	Whole blood (EDTA anticoagulation)	Suspected HD	NA
1719618079	NP23M0119	35Y	F	Whole blood (EDTA anticoagulation)	Suspected HD	NA
0176710595	TP23D0502	51Y	F	Whole blood (EDTA anticoagulation)	Suspected HD	Have a family history
1714877361	TP23D0558	54Y	M	Whole blood (EDTA anticoagulation)	HD	NA
2333305332	NP23S2662	72Y	M	Whole blood (EDTA anticoagulation)	Suspected HD	NA
0169236033	NP23S2934	28Y	M	Whole blood (EDTA anticoagulation)	Suspected HD	NA
1907630390	TP16D1650	57Y	F	NA	Suspected HD	NA
1906902643	NP16S0526	29Y	M	NA	HD	NA
0138235459	TP19D0198	48Y	F	NA	HD	No family history
2507706896	TP20D090	2Y	M	NA	Suspected HD	NA
0616279525	TP20D204	64Y	M	NA	Suspected HD	NA
2101297282	NP19S0927	14Y2M	M	NA	HD	NA
0134346603	TP16D1344	36Y	M	NA	HD	NA
0129392899	TP16D1582	39Y	F	NA	Suspected HD	Have a family history
1316894236	TP16D1829	36Y	F	NA	Suspected HD	Have a family history
2415505254	TP20D226	49Y	M	NA	HD	NA
2101297282	TP19D0657	14Y2M	M	NA	HD	NA
2322763235	TP19D1599	52Y	F	NA	HD	Have a family history
0141634356	TP19D1751	49Y	F	NA	Suspected HD	NA
1206014964	TP19D1863	49Y	M	NA	Suspected HD	Have a family history
1616930919	TP19D1977	74Y	M	NA	Suspected HD	NA
0144927720	TP21D0024	63Y	F	NA	HD	NA
2218471077	TP21D0201	46Y	F	NA	HD	NA
0617902855	TP21D0354	57Y	F	NA	Suspected HD	Have a family history
2324931866	TP21D0499	47Y	F	NA	Suspected HD	NA
0704568499	TP21D0595	44Y	F	NA	HD	NA
0314221824	TP21D0773	75Y	M	NA	Suspected HD	NA
2510444668	TP21D0825	60Y	M	NA	Suspected HD	No family history
0705038208	TP21D0832	49Y	M	NA	HD	NA
0620844181	TP21D1516	46Y	F	NA	HD	NA
0152693201	TP21D1650	50Y	F	NA	Suspected HD	NA
0150604960	TP21S1660	61Y	F	NA	Suspected HD	NA
1626993583	TP23D0254	35Y	M	Whole blood (EDTA anticoagulation)	Suspected HD	NA
0211352447	TP23D0369	45Y	M	Whole blood (EDTA anticoagulation)	Suspected HD	NA
0901160931	TP23D0723	34Y	F	Whole blood (EDTA anticoagulation)	Suspected HD	NA
NA	NP15D4113	11Y?	M	NA	HD	NA
1406848736	NP18W005	28Y	F	NA	Suspected HD	NA
0132047901	NP16D2079	14Y	M	NA	Suspected HD	No family history
NA	NP17D606	51Y	M	NA	Suspected HD	NA
1907380658	NP16D2081	67Y	M	NA	Suspected HD	Have a family history
1408117822	NP20S663	65Y	F	NA	HD	No family history
1708550711	NP19E0887	4.5Y	M	NA	Suspected HD	No family history
1005335368	NP19E1117	42Y	M	NA	Suspected HD	Have a family history
2509781983	NP19F0512	17Y	F	NA	Suspected HD	No family history
M:male
F:female
Y:year
NA:not available
HD:Huntington’s disease

## Sheet: ALS patients information
Sample ID	Experiment No.	Age	Gender	Sample type	Major phenotype	Family history
0157583025	NP22S0547	68Y	F	Whole blood (EDTA anticoagulation)	Suspected ALS	No family history
1622719876	TP22D0337	51Y	M	Whole blood (EDTA anticoagulation)	Suspected ALS	NA
0155281815	TP22D0368	51Y	M	Whole blood (EDTA anticoagulation)	Suspected ALS	NA
0128193923	TP22D0850	63Y	M	Whole blood (EDTA anticoagulation)	Suspected ALS	NA
1412513648	TP22D2193	56Y	M	Whole blood (EDTA anticoagulation)	Suspected ALS	NA
1323470872	TP22D2346	65Y	M	Whole blood (EDTA anticoagulation)	Suspected ALS	NA
1802776305	TP22D2490	53Y	M	Whole blood (EDTA anticoagulation)	Suspected ALS	NA
2707102466	TP23D0226	59Y	M	Whole blood (EDTA anticoagulation)	Suspected ALS	NA
2017825497	TP23D0597	54Y	M	Whole blood (EDTA anticoagulation)	ALS	NA
1413586045	TP23D0660	55Y	M	Whole blood (EDTA anticoagulation)	Suspected ALS	NA
0315342249	TP22D0044	65Y	M	Whole blood (EDTA anticoagulation)	Suspected ALS	NA
0156353190	TP22D0051	53Y	F	Whole blood (EDTA anticoagulation)	ALS	NA
0703097270	TP22D0064	18Y	F	Whole blood (EDTA anticoagulation)	ALS	NA
1208277436	TP22D0102	32Y	M	Whole blood (EDTA anticoagulation)	Suspected ALS	NA
2512779768	TP22D0115	32Y	M	Whole blood (EDTA anticoagulation)	Suspected ALS	NA
1618607157	TP22D0231	72Y	M	Whole blood (EDTA anticoagulation)	Suspected ALS	NA
0144734820	NP22F2464	46Y	F	Whole blood (EDTA anticoagulation)	Suspected ALS	NA
2220437308	NP22F2723	56Y	M	Whole blood (EDTA anticoagulation)	Suspected ALS	NA
2102409655	NP22F2838	18Y	NA	Whole blood (EDTA anticoagulation)	Suspected ALS	NA
0159943926	TP22D0415	49Y	F	Whole blood (EDTA anticoagulation)	ALS	NA
1208014147	TP22D0501	72Y	M	Whole blood (EDTA anticoagulation)	ALS	NA
2801853054	TP22D0520	64Y	F	Whole blood (EDTA anticoagulation)	Suspected ALS	NA
1208014194	TP22D0555	40Y	F	Whole blood (EDTA anticoagulation)	ALS	NA
1621066240	TP22D0552	40Y	F	Whole blood (EDTA anticoagulation)	ALS	NA
0155464836	NP22F4589	32Y	M	Whole blood (EDTA anticoagulation)	Suspected ALS	NA
2220717763	NP22F5127	64Y	M	Whole blood (EDTA anticoagulation)	ALS	NA
0155828905	TP22D0952	NA	NA	Whole blood (EDTA anticoagulation)	ALS	NA
1716734747	TP22D1027	NA	NA	Whole blood (EDTA anticoagulation)	Suspected ALS	NA
0168884506	NP22F7345	52Y	M	Whole blood (EDTA anticoagulation)	ALS	NA
0169718690	TP22D1822	48Y	F	Whole blood (EDTA anticoagulation)	Suspected ALS	NA
2016231957	NP22S4000	76Y	F	Whole blood (EDTA anticoagulation)	Suspected ALS	NA
4106161901	TP22D2168	47Y	M	Whole blood (EDTA anticoagulation)	ALS	NA
0211201214	TP22D2222	45Y	F	Whole blood (EDTA anticoagulation)	Suspected ALS	NA
1624812610	TP22D2408	34Y	M	Whole blood (EDTA anticoagulation)	Suspected ALS	NA
0179095092	TP22D2523	24Y	M	Whole blood (EDTA anticoagulation)	ALS	NA
0177020160	NP23S0718	67Y	F	Whole blood (EDTA anticoagulation)	ALS	NA
0179463937	TP23D0205	68Y	M	Whole blood (EDTA anticoagulation)	ALS	No family history
1211347628	NP23S0996	34Y	F	Whole blood (EDTA anticoagulation)	Suspected ALS	NA
0186130210	TP23D0376	52Y	M	Whole blood (EDTA anticoagulation)	Suspected ALS	NA
0324172984	TP23D0430	66Y	M	Whole blood (EDTA anticoagulation)	Suspected ALS	NA
2336001314	NP23S1910	49Y	F	Whole blood (EDTA anticoagulation)	ALS	NA
0135056030	TP16D1404	49Y	M	NA	Suspected ALS	No family history
0135944086	TP16D1769	25Y	M	NA	Suspected ALS	No family history
2320507833	TP16D1773	45Y	F	NA	ALS	No family history
2320225356	TP16D1868	45Y	M	NA	Suspected ALS	NA
2321801963	TP19D0572	28Y	F	NA	ALS	No family history
2322052628	TP19D0706	54Y	F	NA	ALS	NA
2322052646	TP19D0712	50Y	F	NA	ALS	NA
2322052660	TP19D0713	47Y	F	NA	ALS	NA
2322052776	TP19D0801	32Y	M	NA	ALS	NA
0139125770	TP19S0896	52Y	F	NA	ALS	No family history
2322618108	TP19S0927	38Y	M	NA	ALS	NA
2322618339	TP19D1058	50Y	M	NA	ALS	No family history
2322900268	TP19D1229	40Y	F	NA	ALS	NA
0141365531	TP19D1276	40Y	F	NA	Suspected ALS	NA
2322900361	TP19D1265	78Y	M	NA	ALS	NA
2323536054	TP19D1387	36Y	M	NA	ALS	No family history
2323536815	TP19D1788	52Y	M	NA	ALS	NA
2323536897	TP19D1839	76Y	M	NA	ALS	NA
2323536948	TP19D1841	34Y	M	NA	ALS	No family history
2323294149	TP19D1919	68Y	F	NA	ALS	NA
2324525642	TP19D2555	37Y	F	NA	ALS	NA
1801534155	TP21D0212	67Y	M	NA	Suspected ALS	NA
1801547890	TP21D0463	43Y	F	NA	Suspected ALS	NA
1801459315	TP21D0679	62Y	M	NA	Suspected ALS	NA
2326132358	TP21D1336	69Y	M	NA	Suspected ALS	NA
1619218702	TP21S0834	NA	M	NA	Suspected ALS	NA
0405090371	NP21F1654	54Y	M	NA	ALS	NA
2219375140	TP21D1190	66Y	F	NA	Suspected ALS	NA
0151658169	NP21F3139	29Y	F	NA	Suspected ALS	NA
0148423981	TP21D1669	33Y	M	NA	ALS	No family history
0142445901	NP19E1226	59Y	F	NA	Suspected ALS	NA
2012672001	NP19F0377	50Y	M	NA	Suspected ALS	NA
0150879592	NP21F2827	45Y	F	NA	ALS	NA
2326717899	NP21F4018	39Y	M	NA	Suspected ALS	No family history
M:male
F:female
Y:year
NA:not available
ALS:Amyotrophic lateral sclerosis

## Sheet: RB1 mutantions information
Disease	Sample ID	Experiment No.	Age	Gender	Sample type	Major phenotype 1	Family history	Gene.refGene	Het/Hom	variants	Class	Risk	Chr	Start	End	Ref	Alt	HGVS	GeneDetail.refGene	KMED	Max_public_freq	dbSNP	HGMD	CLNDN	CLNSIG
PD/HD	1408117822	NP20S663	65Y	F	Whole blood (EDTA anticoagulation)	PD	No family history	RB1	Het	somatic	missense|Disease(9/10)	2	chr13	49039407	49039407	C	T	RB1 chr13:49039407 Exon23 NM_000321.3:c.2392C>T(p.Arg798Trp/R798W)	.	(0.00009)[PASS=0.00009;Hom=0]	0.0022	rs187912365	[DM?][Retinoblastoma][RB1][NM_000321.3][M][2392C>T][Arg798Trp][Pubmed:24509483, McEvoy (2014) Oncotarget 5:438]	Hereditary_cancer-predisposing_syndrome|not_provided	Conflicting_interpretations_of_pathogenicity
PD	0317316049	NP22S3562	38Y	M	Whole blood (EDTA anticoagulation)	PD	NA	RB1	Het	somatic	missense|Disease(3/10)	1	chr13	48878161	48878161	G	A	RB1 chr13:48878161 Exon1 NM_000321.3:c.113G>A(p.Gly38Asp/G38D)	.	(0.00005)[PASS=0.00005;Hom=0]	0.0003	rs766529534		Retinoblastoma|Hereditary_cancer-predisposing_syndrome|not_provided	Benign/Likely_benign
PD	0139177309	TP19D0792	37Y	M	Whole blood (EDTA anticoagulation)	PD	NA	RB1	Het	somatic	P-splicingCandidate	1-Potential	chr13	48951046	48951046	T	C		NM_000321:exon13:c.1216-8T>C/X406_splice	(0.00009)[PASS=0.00009;Hom=0]	0	.		.	.
PD	1408498034	TP20D399	17Y	M	Whole blood (EDTA anticoagulation)	PD	NA	RB1	Het	somatic	missense|Disease(3/10)	2	chr13	49030386	49030386	C	A	RB1 chr13:49030386 Exon19 NM_000321.3:c.1861C>A(p.Arg621Ser/R621S)	.	(0.00217)[PASS=0.00217;Hom=0]	0.0016	rs367578442	[DM?][Retinoblastoma][RB1][NM_000321.3][M][1861C>A][Arg621Ser][Pubmed:24791139, He (2014) Mol Vis 20:545]	Hereditary_cancer-predisposing_syndrome|not_specified|not_provided	Conflicting_interpretations_of_pathogenicity
PD	2321780767	TP19D0407	34Y	M	Whole blood (EDTA anticoagulation)	PD	NA	RB1	Het	somatic	missense|Disease(1/10)	1	chr13	49039470	49039470	C	G	RB1 chr13:49039470 Exon23 NM_000321.3:c.2455C>G(p.Leu819Val/L819V)	.	(0.00294)[PASS=0.00292;Hom=0]	0.0012	rs375751988	[DM?][Retinoblastoma][RB1][NM_000321.3][M][2455C>G][Leu819Val][Pubmed:24791139, He (2014) Mol Vis 20:545]	Hereditary_cancer-predisposing_syndrome|not_provided	Benign/Likely_benign
AD	2216761924	NP20S523	62Y	F	NA	AD	No family history	RB1	Het	somatic	missense|Disease(1/10)	1	chr13	49039470	49039470	C	G	RB1 chr13:49039470 Exon23 NM_000321.3:c.2455C>G(p.Leu819Val/L819V)	.	(0.00294)[PASS=0.00292;Hom=0]	0.0012	rs375751988	[DM?][Retinoblastoma][RB1][NM_000321.3][M][2455C>G][Leu819Val][Pubmed:24791139, He (2014) Mol Vis 20:545]	Hereditary_cancer-predisposing_syndrome|not_provided	Benign/Likely_benign
HD	129180858	TP19D0704	26Y	M	NA	HD	NA	RB1	Het	somatic	missense|Disease(3/10)	2	chr13	49030386	49030386	C	A	RB1 chr13:49030386 Exon19 NM_000321.3:c.1861C>A(p.Arg621Ser/R621S)	.	(0.0016)[PASS=0.0016;Hom=0]	0.0016	rs367578442	[DM?][Retinoblastoma][RB1][NM_000321.3][M][1861C>A][Arg621Ser][Pubmed:24791139, He (2014) Mol Vis 20:545]	Hereditary_cancer-predisposing_syndrome|not_specified|not_provided	Conflicting_interpretations_of_pathogenicity
ALS	2323536054	TP19D1387	36Y	M	NA	ALS	No family history	RB1	Het	somatic	missense|Disease(3/10)	2	chr13	49030386	49030386	C	A	RB1 chr13:49030386 Exon19 NM_000321.3:c.1861C>A(p.Arg621Ser/R621S)	.	(0.0016)[PASS=0.0016;Hom=0]	0.0016	rs367578442	[DM?][Retinoblastoma][RB1][NM_000321.3][M][1861C>A][Arg621Ser][Pubmed:24791139, He (2014) Mol Vis 20:545]	Hereditary_cancer-predisposing_syndrome|not_specified|not_provided	Conflicting_interpretations_of_pathogenicity
ALS	2324525642	TP19D2555	35Y	F	NA	ALS	NA	RB1	Het	somatic	P-splicingCandidate	1-Potential	chr13	48947631	48947631	A	G		NM_000321:exon12:c.1215+3A>G/X405_splice	(0.0001)[PASS=0.0001;Hom=0]	0	.		Retinoblastoma	Uncertain_significance		tEXOME2W,tEXOME2,tDFN,tCAH,tPD,tIMD,tEPI,tALS,tTUM20,tATP7B,tALL		tCopper
M:male
F:female
Y:year
NA:not available
PD:Parkinson's disease
HD:Huntington’s disease
ALS:Amyotrophic lateral sclerosis
AD:Alzheimer’s disease
