# Supplementary material for: Role of RB1 in neurodegenerative diseases: inhibition of post-mitotic neuronal apoptosis via Kmt5b
Source: Cell Death Discov. 2024 Apr 18;10:182. doi: 10.1038/s41420-024-01955-y (PMC11026443; doi:10.1038/s41420-024-01955-y)
Supplement: Supplementary file 3 — Table S2 [file 41420_2024_1955_MOESM3_ESM.xlsx]

## Sheet: Sheet6
culster	cell type	marker
0	neurons, gabaergic, glutamatergic	atp1a3a, atp1b1b, atp2b3a, snap25a, aldocb, ywhag2, cplx2l, stmn2a, sncb, gap43, scg2b, cox8b, stxbp1a, eef1a1a, gad1b
1	pharyngeal arch (cartilage)	barx1, lhx6, hand2, pmp22a, gsc, foxf2a, hpgd, dlx2a, tmem119b, prrx1b, hoxb3a, twist1b, twist1a, prrx1a, sost
2	neurons	gpm6ab, rtn1a, tubb5, elavl4, lhx9, fez1, elavl3
3	radial glia	fabp7a, glula, slc1a2b, her4.1, atp1a1b, atp1b4, cx43, slc1a3b, mfge8a, her4.2, s1pr1
4	retina neuroblasts (amacrine/horizontal)	hes2.2, atoh7, olig2, foxn4, gadd45gb.1, neurod4, cldn5b, ascl1a, neurog1, hes6, otx2
5	retina (cone bipolar cells)	gnb3a, vsx1, calb2b, crx, nrn1lb, gng13b, syt5b, neurod4, pcp4l1, samsn1a, rs1a, mpp6b, stx3a, foxg1b
6	retina (amacrine)	pax10, pax6b, pax6a, bhlhe22, tfap2a, tfap2b.1, tfap2c, barhl2, gpm6aa, s1pr1, meis2b, foxg1b, six6b
7	retina (cones)	pde6h, opn1mw1, opn1lw2, arr3a, gnbb3b, rcvrn2, opn1sw2, arr3b, rbp4l, gngt2a, rcvrn3, ckmt2a,rs1a
8	telencephalon (pallium)	eomesa, tbr1b, emx3, neurod6a, palmdb, neurod6b, tac3b, slc17a6a, olfm1a, draxin, r3hdm1, bhlhe22, bhlhe23
9	retina (cone bipolar cells)	gnb3a, vsx1, calb2b, crx, nrn1lb, gng13b, syt5b, neurod4, pcp4l1, samsn1a, rs1a, mpp6b, stx3a, foxg1b
10	epithelium	cldnb, cldnh, pou2f3, tspan13a, foxi3b, foxi3a, gsm2, cldn7b, myb, mal, s100a11, agr2, s100u
11	midbrain (optic tectum)	tal1, zfpm2b, gata3, sox14, lhx1a, gata2a, emx2, scrt1a, uncx, pax7a, lhx5, slc6a1b, tcf7l2, tfap2e, lhx1a, gad2
12	ventral diencephalon/hypothalamus	nkx2.4a, nkx2.4b, rx3, prdx1, slc1a3b, nkx2.1, fezf2, sox1b, sox1a, insm1a, zbtb20
13	cartilage	matn1, mia, f13a1b, tnxba, prss35, ucmab, fgfbp2b, col11a2, epyc, slc35d1a, nog3, col9a3, col9a1a, col11a1a
14	retina (RGC)	rbpms2b, isl2b, rbpms2a, pou4f2, tkta, pou4f1, irx4a, satb2, oaz2b, pou6f2, pax6a, sncga, grin1a
15	hindbrain/cranial nerve	hoxb6b, hoxb8a, hoxb6a, hoxb9a, hoxc3a, hoxb7a, hoxb5b, hoxc8a, hoxa3a, hoxb5a, elavl3
16	cranial ganglion (vagal)	prph, phox2a, phox2bb, tac1, slc18a3a, neflb, isl2a, slc5a7a, nefmb
17	retina neurons (horizontal?)	ompa, opn9, prkar2ab, rprmb, opn4.1, slc6a1l, slc4a5, btbd17, rem1, vtnb
18	cranial ganglion (vagal)	phox2bb, phox2a, p2rx2, prph, isl2a, p2rx3b, tppp2, tusc5b, htr3a, entpd3, nrn1a, ppp1r1c, calb2a
19	lens	crybb1, cryba4, crygn2, crygmx, cryba1l1, mipb, lim2.4, lim2.1, crygm2d10, hmx4, prox2
20	muscle	myl1, mylz3, tnnt3b, pvalb4, tpm2, tnni2b.1, ckma, myl13, ckmb, atp2a1, tnnt3a, myl4, acta1b
21	retina (starburst amacrine, gabaergic) neurons	slc18a3a, grm6b, gldn, rgs9bp, slc5a7a, tmem196b, plppr5a, hmx4, glbra, ism1, rgs11, chgb, foxg1b
22	microglia	ccl34b.1, apoc1, apoeb, havcr1, fcer1gl, lgals3bpb, lgals2a, ccl34a.4, mfap4, ctsba, coro1a
23	rostral blood island	etv2, vsg1, clec14a, cdh5, myct1a, bcl6b, ecscr, flt1, erg, fli1b, esama, scarf1, flt4, pecam1
24	retina (RPE differentiation)	tyrp1b, dct, pmela, tspan36, pmelb, rlbbp1b, slc45a2, tyrp1a, fgfbp1b.1, stra6, gpr143, rdh5, rgra
25	erythrocytes	hbae3, hbbe1.1, hbbe2, hbbe1.2, cahz, hbz, creg1, slc4a1a, alas2
26	erythrocytes	hbae3, hbbe1.1, hbbe2, hbbe1.2, cahz, hbz, creg1, slc4a1a, alas2
27	pigment cell (iridophore)	defbl1, lypc, apoda.1, pnp4a, gpnmb, akap12a, impdh1b, aqp1a.1, gmps, myo5b, tagln3b, nme4, fhl3a
