# Supplementary material for: Role of RB1 in neurodegenerative diseases: inhibition of post-mitotic neuronal apoptosis via Kmt5b
Source: Cell Death Discov. 2024 Apr 18;10:182. doi: 10.1038/s41420-024-01955-y (PMC11026443; doi:10.1038/s41420-024-01955-y)
Supplement: Supplementary file 4 — Table S3 [file 41420_2024_1955_MOESM4_ESM.xlsx]

## Sheet: Sheet1
culster	cell type	marker
0	neurons	gpm6ab, rtn1a, tubb5, elavl4, lhx9, fez1, elavl3
1	precursor	tuba8l, her15.1, her15.2, her4.2, her2, mki67, pcna, dla, ccnd1, stmn1a, nusap1, tpx2
2	neurons (gabaergic, midbrain, optic tectum)	gad2, slc6a1b, slc32a1, snap25a, elavl4, gad1b, atp6v0cb, stmn2a, atpv0e2, lhx5, tal1, lhx1a, fgf12a
3	Midbrain/Thalamus	pou4f2, barhl1a, barhl2, zgc:158291, pou3f1, sox6, pou4f1, lef1, lhx9, lhx2b, tcf7l2,
4	retina neuroblasts (amacrine/horizontal)	hes2.2, atoh7, olig2, foxn4, gadd45gb.1, neurod4, cldn5b, ascl1a, neurog1, hes6
5	granule cells	zic2a, neurod1, zic5, cspg5b, nebl, zic1, zbtb18, fat2, zic4, gsg1l, draxin, olfm2b
6	midbrain (optic tectum)	tal1, zfpm2b, gata3, sox14, lhx1a, gata2a, emx2, scrt1a, uncx, pax7a, lhx5, slc6a1b, tcf7l2, tfap2e, lhx1a, gad2
7	mid-hind boundary (gabaergic)	pax2a, gbx1, klhl14, pax8, hoxd3a, snap25a, mab21l2, hoxb3a, elavl4
8	radial glia	fabp7a, glula, slc1a2b, her4.1, atp1a1b, atp1b4, cx43, slc1a3b, mfge8a, her4.2, s1pr1
9	progenitor	her4.2, her15.1, her15.2, her4.1, her2, dla, her12, hmgb2b, sox19a, sox3, ascl1a, dlb, hmgb2a
10	hindbrain/cranial nerve	urp1, hoxb5b, hoxb5a, elavl4, slc6a5, hoxc5a, hoxb6b, hoxc1a, meis3, tmie, hoxb6a
11	retina (RGC)	rbpms2b, isl2b, rbpms2a, pou4f2, tkta, pou4f1, irx4a, satb2, oaz2b, pou6f2, pax6a, sncga, grin1a
12	ventral forebrain (gabaergic)	dlx5a, dlx2a, gad2, dlx6a, lhx6, vax1, gad1b, dlx1a, islr2, slc32a1, slc6a1b, necab1
13	vagal	prph, phox2a, phox2bb, tac1, slc18a3a, neflb, isl2a, slc5a7a, nefmb
14	ganglion	serpinf1,twist1a,slc16a9a,six1a,slc12a7b, eya2
15	retina (photoreceptor precursor cells)	rs1a, crx, gngt2a, tulp1a, elovl4b, six7, tmem244, otx5, arl13a, opn6a
16	telencephalon (pallium) glutamatergic	eomesa, tbr1b, emx3, neurod6a, palmdb, neurod6b, tac3b, slc17a6a, olfm1a, draxin, r3hdm1, bhlhe22, bhlhe23
17	hypothalamus	trh, fezf1, scg2b, plk2b, rasd1, rgs5b, bhlhe41, cpne2
18	purkinje neurons	aldoca, pvalb7, pcp4l1, dazap1, ca8, casq2, itpr1b, dgkh, grm1a, plxdc1
19	retina (muller glia)	ca14, hyal6, vil1, anks4b, gpr37a, ush1c, rlbp1a, glula, fabp7a, glulb, acd7, rhbg
20	dorsal habenula	gng8, kctd12.1, cnih3, NWD2, synpr, syt6b, g0s2, bean1, pou4f1 syt9b, zic2a, zic3, zic1, ngb
21	cornea	scinla, gyg1b, qdpra, pcbd1, tubb6, pitx2
