# Supplementary material for: Role of RB1 in neurodegenerative diseases: inhibition of post-mitotic neuronal apoptosis via Kmt5b
Source: Cell Death Discov. 2024 Apr 18;10:182. doi: 10.1038/s41420-024-01955-y (PMC11026443; doi:10.1038/s41420-024-01955-y)
Supplement: Supplementary file 5 — Table S4 [file 41420_2024_1955_MOESM5_ESM.xlsx]

## Sheet: DEGs in NSPCs
Pathway	up+down	up	down	Pvalue	Qvalue	All (9095)	Genes (down green)
Cell cycle	36	26	10	4.09384e-14	8.67894e-12	158	ENSDARG00000075883(bub3);ENSDARG00000004713(mad2l1);ENSDARG00000101180(mcm7);ENSDARG00000075421(pttg1);ENSDARG00000006092(rad21a);ENSDARG00000051923(ccnb1);ENSDARG00000070228(cdk6);ENSDARG00000051916(cdk7);ENSDARG00000076554(cdkn1a);ENSDARG00000087554(cdk1);ENSDARG00000036180(ccnb2);ENSDARG00000015254(fzr1a);ENSDARG00000021483(cdc14b);ENSDARG00000075354(espl1);ENSDARG00000024204(mcm3);ENSDARG0000…
Oocyte meiosis	23	21	2	5.14785e-06	0.000545672	153	ENSDARG00000004713(mad2l1);ENSDARG00000071566(ppp1cab);ENSDARG00000075421(pttg1);ENSDARG00000051923(ccnb1);ENSDARG00000087554(cdk1);ENSDARG00000036180(ccnb2);ENSDARG00000075354(espl1);ENSDARG00000056258(cdc27);ENSDARG00000071658(ywhag2);ENSDARG00000100741(cdc20);ENSDARG00000058203(smc1al);ENSDARG00000039020(fbxo5);ENSDARG00000103907(sgo1);ENSDARG00000031427(calm2a);ENSDARG00000032575(ywhaz);ENSDA…
Oxidative phosphorylation	21	3	18	3.23627e-05	0.00228697	148	ENSDARG00000011146(uqcrb);ENSDARG00000070083(atp5f1b);ENSDARG00000022438(cox6a1);ENSDARG00000017775(atp5mc3a);ENSDARG00000036577(atp6v0cb);ENSDARG00000010149(atp5fa1);ENSDARG00000034534(atp6v1aa);ENSDARG00000045230(cox6b1);ENSDARG00000013443(atp6v1ba);ENSDARG00000059128(uqcrh);ENSDARG00000058041(ndufa8);ENSDARG00000014085(atp6v1e1a);ENSDARG00000063895(mt-nd1);ENSDARG00000063899(mt-nd2);ENSDARG000…
Alcoholism	19	15	4	7.71542e-05	0.00408917	134	ENSDARG00000100024(hist1h2a6);ENSDARG00000105409(hist1h4l);ENSDARG00000037514(hdac3);ENSDARG00000068434(h3f3b.1);ENSDARG00000055751(fosb);ENSDARG00000094154(hist2h3c);ENSDARG00000112954(hist1h4l);ENSDARG00000109737(zgc:171759);ENSDARG00000068996(hist2h2l);ENSDARG00000115281(hist1h4l);ENSDARG00000115938(zgc:171759);ENSDARG00000111247(hist1h4l);ENSDARG00000111165(hist1h4l);ENSDARG00000001767(slc29a…
DNA replication	9	5	4	0.000125578	0.00532449	38	ENSDARG00000079632(si:dkey-28b4.7);ENSDARG00000045308(pola1);ENSDARG00000101180(mcm7);ENSDARG00000052721(prim2);ENSDARG00000060041(lig1);ENSDARG00000024204(mcm3);ENSDARG00000013016(pole4);ENSDARG00000039350(ssbp1);ENSDARG00000102798(mcm2)
Ribosome biogenesis in eukaryotes	13	1	12	0.00015692	0.0055445	76	ENSDARG00000020232(eif6);ENSDARG00000036394(pop7);ENSDARG00000104227(nop10);ENSDARG00000023299(snu13b);ENSDARG00000037109(pwp2h);ENSDARG00000104353(nop58);ENSDARG00000006219(gnl3);ENSDARG00000069422(nhp2);ENSDARG00000004774(wdr36);ENSDARG00000053912(fbl);ENSDARG00000015352(lsg1);ENSDARG00000077264(wdr43);ENSDARG00000115266(imp3)
Valine, leucine and isoleucine degradation	10	1	9	0.000724364	0.0219379	57	ENSDARG00000028982(pcca);ENSDARG00000042975(auh);ENSDARG00000038881(acaa2);ENSDARG00000030765(hadh);ENSDARG00000017781(hsd17b10);ENSDARG00000060594(hadhab);ENSDARG00000001578(echs1);ENSDARG00000045568(bcat1);ENSDARG00000045888(acat1);ENSDARG00000089924(aldh2.1)
Base excision repair	8	7	1	0.00100457	0.022701	40	ENSDARG00000079632(si:dkey-28b4.7);ENSDARG00000030479(hmgb1b);ENSDARG00000079202(parp2);ENSDARG00000003749(polb);ENSDARG00000060041(lig1);ENSDARG00000013016(pole4);ENSDARG00000018061(neil1);ENSDARG00000042527(unga)
Nucleocytoplasmic transport	20	16	4	0.00100631	0.022701	176	ENSDARG00000010078(nup133);ENSDARG00000036394(pop7);ENSDARG00000005454(tacc3);ENSDARG00000029911(casc3);ENSDARG00000016010(nup107);ENSDARG00000036116(eif3hb);ENSDARG00000104889(kpnb1);ENSDARG00000054807(sec13);ENSDARG00000053496(gemin8);ENSDARG00000016630(tprb);ENSDARG00000014004(eif2b4);ENSDARG00000007405(strap);ENSDARG00000018106(eif2b3);ENSDARG00000073837(senp2);ENSDARG00000041397(eif2b2);ENSD…
Lysine degradation	12	6	6	0.0010708	0.022701	81	ENSDARG00000030765(hadh);ENSDARG00000062244(setd2);ENSDARG00000060594(hadhab);ENSDARG00000062962(kmt2ba);ENSDARG00000001578(echs1);ENSDARG00000104114(kmt5ab);ENSDARG00000026225(nsd2);ENSDARG00000055753(suv39h1b);ENSDARG00000014230(dlst);ENSDARG00000105231(kmt5aa);ENSDARG00000045888(acat1);ENSDARG00000089924(aldh2.1)
Propanoate metabolism	7	1	6	0.00144085	0.027769	33	ENSDARG00000028982(pcca);ENSDARG00000101251(ldha);ENSDARG00000019644(ldhba);ENSDARG00000060594(hadhab);ENSDARG00000001578(echs1);ENSDARG00000052712(suclg1);ENSDARG00000045888(acat1)
p53 signaling pathway	13	8	5	0.00190821	0.0337117	98	ENSDARG00000051923(ccnb1);ENSDARG00000070228(cdk6);ENSDARG00000076554(cdkn1a);ENSDARG00000087554(cdk1);ENSDARG00000036180(ccnb2);ENSDARG00000013719(gtse1);ENSDARG00000101637(ccnd1);ENSDARG00000020623(baxa);ENSDARG00000020711(rrm2);ENSDARG00000020693(sesn1);ENSDARG00000078069(rrm2);ENSDARG00000071018(ptena);ENSDARG00000026577(cdk2)
Carbon metabolism	16	1	15	0.00236042	0.038493	137	ENSDARG00000028982(pcca);ENSDARG00000103364(cs);ENSDARG00000006019(tktb);ENSDARG00000015524(prps1a);ENSDARG00000091655(gcsha);ENSDARG00000060594(hadhab);ENSDARG00000052816(shmt1);ENSDARG00000001578(echs1);ENSDARG00000040988(tpi1b);ENSDARG00000105187(gcshb);ENSDARG00000075132(fh);ENSDARG00000052712(suclg1);ENSDARG00000005423(pgam1a);ENSDARG00000014230(dlst);ENSDARG00000012387(pdha1a);ENSDARG000000…
Glyoxylate and dicarboxylate metabolism	7	2	5	0.00289095	0.0430505	37	ENSDARG00000028982(pcca);ENSDARG00000103364(cs);ENSDARG00000091655(gcsha);ENSDARG00000052816(shmt1);ENSDARG00000099106(afmid);ENSDARG00000105187(gcshb);ENSDARG00000045888(acat1)
Progesterone-mediated oocyte maturation	14	14	0	0.00319634	0.0430505	116	ENSDARG00000004713(mad2l1);ENSDARG00000051923(ccnb1);ENSDARG00000087554(cdk1);ENSDARG00000036180(ccnb2);ENSDARG00000015254(fzr1a);ENSDARG00000102624(kif22);ENSDARG00000056258(cdc27);ENSDARG00000034855(ccnb3);ENSDARG00000078435(anapc13);ENSDARG00000012485(aurka);ENSDARG00000000857(mapk14a);ENSDARG00000058471(plk1);ENSDARG00000026577(cdk2);ENSDARG00000011094(ccna2)
FoxO signaling pathway	20	14	6	0.0032491	0.0430505	194	ENSDARG00000005651(hrasb);ENSDARG00000044183(prkab1a);ENSDARG00000051923(ccnb1);ENSDARG00000006566(nlk1);ENSDARG00000076554(cdkn1a);ENSDARG00000036180(ccnb2);ENSDARG00000055792(foxo4);ENSDARG00000003818(prkag1);ENSDARG00000042644(sod2);ENSDARG00000101637(ccnd1);ENSDARG00000034855(ccnb3);ENSDARG00000000857(mapk14a);ENSDARG00000025522(sgk1);ENSDARG00000011948(insra);ENSDARG00000040971(zgc:92606);EN…
Glutathione metabolism	10	3	7	0.00593976	0.0740723	75	ENSDARG00000033364(mgst3b);ENSDARG00000090228(gsta.1);ENSDARG00000042533(gstm.1);ENSDARG00000018146(gpx1a);ENSDARG00000070426(chac1);ENSDARG00000104068(gstp1);ENSDARG00000020711(rrm2);ENSDARG00000102744(mgst3a);ENSDARG00000078069(rrm2);ENSDARG00000013302(gpx8)
Cysteine and methionine metabolism	8	4	4	0.00982949	0.115769	57	ENSDARG00000101251(ldha);ENSDARG00000003132(apip);ENSDARG00000012932(mat2b);ENSDARG00000037261(mtap);ENSDARG00000019644(ldhba);ENSDARG00000020448(adi1);ENSDARG00000045568(bcat1);ENSDARG00000030756(dnmt1)
Cellular senescence	20	16	4	0.0127696	0.142482	220	ENSDARG00000005651(hrasb);ENSDARG00000071566(ppp1cab);ENSDARG00000051923(ccnb1);ENSDARG00000070228(cdk6);ENSDARG00000076554(cdkn1a);ENSDARG00000087554(cdk1);ENSDARG00000036180(ccnb2);ENSDARG00000101637(ccnd1);ENSDARG00000063194(lin54);ENSDARG00000070833(lin52);ENSDARG00000031427(calm2a);ENSDARG00000034855(ccnb3);ENSDARG00000029058(rbbp4);ENSDARG00000000857(mapk14a);ENSDARG00000040725(ENSDARG00000…
Pyrimidine metabolism	9	4	5	0.0157726	0.16719	74	ENSDARG00000022213(uck2b);ENSDARG00000035549(uprt);ENSDARG00000102245(tk1);ENSDARG00000052103(dtymk);ENSDARG00000054929(zgc:110540);ENSDARG00000020711(rrm2);ENSDARG00000078069(rrm2);ENSDARG00000044807(dck);ENSDARG00000041895(cad)

## Sheet: DEGs of myelencephalon neuron
Pathway	up+down	up	down	Pvalue	Qvalue	All (9095)	Genes (down green)
Estrogen signaling pathway	4	0	4	0.000237863	0.0337765	65	ENSDARG00000103038(pik3r3a);ENSDARG00000090268(krtt1c19e);ENSDARG00000036832(cyt1l);ENSDARG00000092947(cyt1)
Apoptosis	6	1	5	0.000816477	0.0579699	238	ENSDARG00000008363(mcl1b);ENSDARG00000044299(lmnb1);ENSDARG00000103038(pik3r3a);ENSDARG00000027744(gadd45ba);ENSDARG00000043531(jun);ENSDARG00000031683(fosab)
Proteasome	3	3	0	0.00206446	0.0977175	54	ENSDARG00000016239(psmd13);ENSDARG00000063100(psmd14);ENSDARG00000040121(psma2)
Spliceosome	4	4	0	0.00460754	0.163568	144	ENSDARG00000058467(prpf40a);ENSDARG00000105037(snrpf);ENSDARG00000025397(srsf3a);ENSDARG00000091367(prpf6)
Insulin resistance	2	0	2	0.0111296	0.31608	34	ENSDARG00000016200(trib3);ENSDARG00000103038(pik3r3a)
Staphylococcus aureus infection	3	0	3	0.015695	0.337927	112	ENSDARG00000090268(krtt1c19e);ENSDARG00000036832(cyt1l);ENSDARG00000092947(cyt1)
Spinocerebellar ataxia	2	0	2	0.018217	0.337927	44	ENSDARG00000103038(pik3r3a);ENSDARG00000059939(dab1a)
Cellular senescence	4	2	2	0.0196753	0.337927	220	ENSDARG00000103038(pik3r3a);ENSDARG00000027744(gadd45ba);ENSDARG00000070833(lin52);ENSDARG00000029058(rbbp4)
Toll-like receptor signaling pathway	3	0	3	0.0214179	0.337927	126	ENSDARG00000103038(pik3r3a);ENSDARG00000043531(jun);ENSDARG00000031683(fosab)
Jak-STAT signaling pathway	2	0	2	0.0386997	0.356684	66	ENSDARG00000008363(mcl1b);ENSDARG00000103038(pik3r3a)
C-type lectin receptor signaling pathway	3	0	3	0.0413641	0.356684	163	ENSDARG00000038754(plk3);ENSDARG00000103038(pik3r3a);ENSDARG00000043531(jun)
Prion diseases	1	0	1	0.041773	0.356684	9	ENSDARG00000077799(egr4)
MAPK signaling pathway	5	0	5	0.0555433	0.356684	441	ENSDARG00000067850(jund);ENSDARG00000027744(gadd45ba);ENSDARG00000043531(jun);ENSDARG00000094836(si:ch211-195b15.8);ENSDARG00000031683(fosab)
Glycolysis / Gluconeogenesis	2	1	1	0.0559297	0.356684	81	ENSDARG00000080010(adh5);ENSDARG00000019702(aldocb)
HTLV-I infection	2	0	2	0.0583994	0.356684	83	ENSDARG00000103038(pik3r3a);ENSDARG00000077799(egr4)
Regulation of lipolysis in adipocyte	1	0	1	0.059787	0.356684	13	ENSDARG00000103038(pik3r3a)
FoxO signaling pathway	3	0	3	0.0633091	0.356684	194	ENSDARG00000038754(plk3);ENSDARG00000103038(pik3r3a);ENSDARG00000027744(gadd45ba)
AGE-RAGE signaling pathway in diabetic complications	3	0	3	0.0640925	0.356684	195	ENSDARG00000103038(pik3r3a);ENSDARG00000043531(jun);ENSDARG00000077799(egr4)
Biosynthesis of amino acids	2	0	2	0.0647365	0.356684	88	ENSDARG00000099776(glula);ENSDARG00000019702(aldocb)
Platinum drug resistance	1	0	1	0.0686696	0.356684	15	ENSDARG00000103038(pik3r3a)

## Sheet: DEGs of cerebellum neuron
Pathway	up+down	All (9095)	up	down	Pvalue	Qvalue	Genes (down green)
Oxidative phosphorylation	41	148	0	41	5.67412e-21	1.22561e-18	ENSDARG00000030694(atp6v1e1b);ENSDARG00000022315(atp6v1g1);ENSDARG00000053217(cox7a2a);ENSDARG00000045543(atp6v1f);ENSDARG00000037259(ndufb6);ENSDARG00000001788(atp5po);ENSDARG00000009447(atp5mc3b);ENSDARG00000070083(atp5f1b);ENSDARG00000007745(uqcrfs1);ENSDARG00000056008(atp5mc1);ENSDARG00000036577(atp6v0cb);ENSDARG00000042469(ndufa12);ENSDARG00000031681(atp6v0b);ENSDARG00000015978(COX5B);ENSDAR…
DNA replication	15	38	15	0	6.50179e-11	7.02194e-09	ENSDARG00000045308(pola1);ENSDARG00000052721(prim2);ENSDARG00000060041(lig1);ENSDARG00000013016(pole4);ENSDARG00000042458(rfc4);ENSDARG00000018891(rnaseh2a);ENSDARG00000035634(rfc5);ENSDARG00000055969(rfc3);ENSDARG00000019507(mcm5);ENSDARG00000037188(rpa2);ENSDARG00000002613(rpa3);ENSDARG00000054155(pcna);ENSDARG00000003938(rpa1);ENSDARG00000011404(fen1);ENSDARG00000040041(mcm4)
Spliceosome	27	144	26	1	6.53777e-10	4.70719e-08	ENSDARG00000036675(hnrnpa1b);ENSDARG00000057484(srsf2a);ENSDARG00000099667(snrpg);ENSDARG00000014244(rbmx);ENSDARG00000011648(snrpd1);ENSDARG00000058328(lsm7);ENSDARG00000023299(snu13b);ENSDARG00000038068(ddx5);ENSDARG00000086411(srsf10b);ENSDARG00000033175(snrpe);ENSDARG00000021107(sf3a2);ENSDARG00000105037(snrpf);ENSDARG00000039424(snrpb2);ENSDARG00000041530(ppih);ENSDARG00000015392(dhx15);ENSD…
Glycolysis / Gluconeogenesis	17	81	1	16	1.86197e-07	1.00546e-05	ENSDARG00000012987(gpia);ENSDARG00000101251(ldha);ENSDARG00000080010(adh5);ENSDARG00000014287(eno2);ENSDARG00000021346(pdhb);ENSDARG00000099730(pkma);ENSDARG00000019644(ldhba);ENSDARG00000011665(aldoaa);ENSDARG00000070826(bpgm);ENSDARG00000040988(tpi1b);ENSDARG00000022456(eno1a);ENSDARG00000039914(gapdhs);ENSDARG00000005423(pgam1a);ENSDARG00000012387(pdha1a);ENSDARG00000019702(aldocb);ENSDARG0000…
Mismatch repair	8	22	8	0	4.38553e-06	0.000189455	ENSDARG00000060041(lig1);ENSDARG00000042458(rfc4);ENSDARG00000035634(rfc5);ENSDARG00000055969(rfc3);ENSDARG00000037188(rpa2);ENSDARG00000002613(rpa3);ENSDARG00000054155(pcna);ENSDARG00000003938(rpa1)
Oocyte meiosis	21	153	2	19	1.08212e-05	0.000389564	ENSDARG00000056206(camk2g2);ENSDARG00000100825(calm3a);ENSDARG00000025106(ppp3cb);ENSDARG00000019239(cul1a);ENSDARG00000021811(calm1a);ENSDARG00000092659(ppp3r1a);ENSDARG00000004988(ppp3ca);ENSDARG00000069360(ppp3r1b);ENSDARG00000005560(ywhah);ENSDARG00000016809(prkacab);ENSDARG00000045836(mapk11);ENSDARG00000071658(ywhag2);ENSDARG00000071395(camk2g1);ENSDARG00000058203(smc1al);ENSDARG00000031427…
Phagosome	28	252	4	24	2.38671e-05	0.000660495	ENSDARG00000030694(atp6v1e1b);ENSDARG00000045014(tuba2);ENSDARG00000022315(atp6v1g1);ENSDARG00000103979(calr3a);ENSDARG00000045543(atp6v1f);ENSDARG00000098813(stx12);ENSDARG00000020497(rab7a);ENSDARG00000007257(rab5ab);ENSDARG00000002344(tubb4b);ENSDARG00000036577(atp6v0cb);ENSDARG00000006260(tuba8l4);ENSDARG00000031681(atp6v0b);ENSDARG00000069090(atp6v0d1);ENSDARG00000037997(tubb5);ENSDARG000000…
Carbon metabolism	19	137	1	18	2.44628e-05	0.000660495	ENSDARG00000012987(gpia);ENSDARG00000005840(got2b);ENSDARG00000080010(adh5);ENSDARG00000014287(eno2);ENSDARG00000021346(pdhb);ENSDARG00000099730(pkma);ENSDARG00000011665(aldoaa);ENSDARG00000001578(echs1);ENSDARG00000040988(tpi1b);ENSDARG00000022456(eno1a);ENSDARG00000017772(mdh1aa);ENSDARG00000005423(pgam1a);ENSDARG00000014230(dlst);ENSDARG00000012387(pdha1a);ENSDARG00000045888(acat1);ENSDARG0000…
Ribosome	18	133	11	7	5.55305e-05	0.00133273	ENSDARG00000077717(rpl29);ENSDARG00000045913(mrps10);ENSDARG00000035860(rps28);ENSDARG00000025850(rps21);ENSDARG00000015862(rpl5b);ENSDARG00000034291(rpl37);ENSDARG00000039543(mrps6);ENSDARG00000024465(mrps18a);ENSDARG00000101622(mrps7);ENSDARG00000019181(rpsa);ENSDARG00000058824(mrpl4);ENSDARG00000092954(mrpl34);ENSDARG00000041232(rps29);ENSDARG00000101406(rplp2);ENSDARG00000104031(mrpl33);ENSDA…
RNA degradation	13	85	5	8	0.000173297	0.0037432	ENSDARG00000040557(exosc5);ENSDARG00000069065(btg3);ENSDARG00000058328(lsm7);ENSDARG00000014287(eno2);ENSDARG00000031637(pan3);ENSDARG00000027249(btg1);ENSDARG00000091656(lsm8);ENSDARG00000036060(exosc6);ENSDARG00000021372(tob1b);ENSDARG00000008049(si:dkey-42i9.4);ENSDARG00000022456(eno1a);ENSDARG00000032619(tob1a);ENSDARG00000020298(btg2)
Nucleotide excision repair	9	45	9	0	0.000221717	0.00435371	ENSDARG00000060041(lig1);ENSDARG00000013016(pole4);ENSDARG00000042458(rfc4);ENSDARG00000035634(rfc5);ENSDARG00000055969(rfc3);ENSDARG00000037188(rpa2);ENSDARG00000002613(rpa3);ENSDARG00000054155(pcna);ENSDARG00000003938(rpa1)
Mitophagy - animal	12	88	0	12	0.000890041	0.0160207	ENSDARG00000027200(gabarapl2);ENSDARG00000035557(gabarapa);ENSDARG00000020497(rab7a);ENSDARG00000052082(gabarapb);ENSDARG00000093313(ubb);ENSDARG00000023058(foxo3a);ENSDARG00000040822(fundc1);ENSDARG00000043531(jun);ENSDARG00000062865(mras);ENSDARG00000008434(bcl2l1);ENSDARG00000030905(cited2);ENSDARG00000010844(kras)
Synaptic vesicle cycle	11	77	0	11	0.000976597	0.0162265	ENSDARG00000018997(cplx2l);ENSDARG00000074680(rims1a);ENSDARG00000041150(slc17a6b);ENSDARG00000056347(rab3aa);ENSDARG00000020609(snap25a);ENSDARG00000043835(rab3ab);ENSDARG00000030614(syt1a);ENSDARG00000061918(cplx2);ENSDARG00000001994(stxbp1a);ENSDARG00000102453(slc1a2b);ENSDARG00000007654(nsfa)
Pyruvate metabolism	8	47	0	8	0.00151308	0.0233446	ENSDARG00000101251(ldha);ENSDARG00000021346(pdhb);ENSDARG00000099730(pkma);ENSDARG00000019644(ldhba);ENSDARG00000017772(mdh1aa);ENSDARG00000012387(pdha1a);ENSDARG00000045888(acat1);ENSDARG00000089924(aldh2.1)
C-type lectin receptor signaling pathway	17	163	0	17	0.00190693	0.0274598	ENSDARG00000038754(plk3);ENSDARG00000100825(calm3a);ENSDARG00000038524(pik3r1);ENSDARG00000025106(ppp3cb);ENSDARG00000021811(calm1a);ENSDARG00000092659(ppp3r1a);ENSDARG00000004988(ppp3ca);ENSDARG00000069360(ppp3r1b);ENSDARG00000045836(mapk11);ENSDARG00000043531(jun);ENSDARG00000031427(calm2a);ENSDARG00000007693(nfkbiab);ENSDARG00000034187(calm1b);ENSDARG00000062865(mras);ENSDARG00000070573(mapk3)…
Apoptosis	22	238	7	15	0.00215807	0.0291339	ENSDARG00000008363(mcl1b);ENSDARG00000045014(tuba2);ENSDARG00000044299(lmnb1);ENSDARG00000038524(pik3r1);ENSDARG00000044562(cycsb);ENSDARG00000000729(daxx);ENSDARG00000101624(lmnb2);ENSDARG00000006260(tuba8l4);ENSDARG00000009779(mcl1a);ENSDARG00000043531(jun);ENSDARG00000055216(tuba1c);ENSDARG00000001889(tuba1a);ENSDARG00000045367(tuba1b);ENSDARG00000031683(fosab);ENSDARG00000007693(nfkbiab);ENSD…
Citrate cycle (TCA cycle)	6	36	0	6	0.00649354	0.0825062	ENSDARG00000021346(pdhb);ENSDARG00000017772(mdh1aa);ENSDARG00000014230(dlst);ENSDARG00000012387(pdha1a);ENSDARG00000075768(sdhb);ENSDARG00000025375(idh1)
Cellular senescence	19	220	2	17	0.0086653	0.0995972	ENSDARG00000045695(myca);ENSDARG00000100825(calm3a);ENSDARG00000038524(pik3r1);ENSDARG00000025106(ppp3cb);ENSDARG00000021811(calm1a);ENSDARG00000092659(ppp3r1a);ENSDARG00000004988(ppp3ca);ENSDARG00000069360(ppp3r1b);ENSDARG00000056623(ptenb);ENSDARG00000023058(foxo3a);ENSDARG00000045836(mapk11);ENSDARG00000070833(lin52);ENSDARG00000031427(calm2a);ENSDARG00000029058(rbbp4);ENSDARG00000034187(calm1…
Biosynthesis of amino acids	10	88	0	10	0.00876086	0.0995972	ENSDARG00000005840(got2b);ENSDARG00000014287(eno2);ENSDARG00000099730(pkma);ENSDARG00000011665(aldoaa);ENSDARG00000040988(tpi1b);ENSDARG00000022456(eno1a);ENSDARG00000005423(pgam1a);ENSDARG00000019702(aldocb);ENSDARG00000025375(idh1);ENSDARG00000054191(pgk1)
Apelin signaling pathway	18	208	1	17	0.010256	0.110764	ENSDARG00000027200(gabarapl2);ENSDARG00000044183(prkab1a);ENSDARG00000035557(gabarapa);ENSDARG00000100825(calm3a);ENSDARG00000052082(gabarapb);ENSDARG00000038693(gng7);ENSDARG00000021811(calm1a);ENSDARG00000016809(prkacab);ENSDARG00000000018(nrf1);ENSDARG00000009553(gng3);ENSDARG00000031427(calm2a);ENSDARG00000040237(mef2d);ENSDARG00000034187(calm1b);ENSDARG00000062865(mras);ENSDARG00000070573(ma…
