# Supplementary material for: Role of RB1 in neurodegenerative diseases: inhibition of post-mitotic neuronal apoptosis via Kmt5b
Source: Cell Death Discov. 2024 Apr 18;10:182. doi: 10.1038/s41420-024-01955-y (PMC11026443; doi:10.1038/s41420-024-01955-y)
Supplement: Supplementary file 6 — Table S5 [file 41420_2024_1955_MOESM6_ESM.xls]

## Sheet: Sheet1
QPCR primer
Gene	FP	RP
bcl2a qpcr	TCACTCGTTCAGACCCTCAT	ACGCTTTCCACGCACAT
casp3 qpcr	CCGCTGCCCATCACTA	ATCCTTTCACGACCATCT
casp9 qpcr	AAATACATAGCAAGGCACC	CACAGGGAATCAAGAAAGG
ef1α qpcr	GAGAAGTTCGAGAAGGAAGC	CGTAGTATTTGCTGGTCTCG
e2f2 qpcr	GAGACGCATCTATGACATCAC	GAGCTTTCTCCTGTCTGTCC
kmt5b qpcr	GATGAACACCAGGTTTCGAC	GTCCAGTCTCCAGATGTCAG
morpholino sequence
gene	sequence
kmt5b	ACCATGTTCTTGGATTCTCCCATCT
p53	GCGCCATTGCTTTGCAAGAATTG
e2f1	TTTTAGTAATCATTCATACCTCTGG
e2f2	ATTCAGTCAGGCACACTTACAGCCA
e2f3	GAGGAACCCCCCTTTCTCATGATCC
